# Supplementary material for: Machine-Learning-Based Radiomics MRI Model for Survival Prediction of Recurrent Glioblastomas Treated with Bevacizumab
Source: Diagnostics (Basel). 2021 Jul 14;11(7):1263. doi: 10.3390/diagnostics11071263 (PMC8305059; doi:10.3390/diagnostics11071263)
Supplement: Supplementary file 1 [file diagnostics-11-01263-s001.zip]

Archive with 1 entries (1 files):
- diagnostics-1285294-supplementary.pdf
